# Supplementary material for: Antiproliferative Effects of Polar Extracts of the Aerial Parts of Fuchsia standishii J. Harrison
Source: Plants (Basel). 2025 Dec 11;14(24):3779. doi: 10.3390/plants14243779 (PMC12736804; doi:10.3390/plants14243779)
Supplement: Supplementary file 1 [file plants-14-03779-s001.zip]

Archive with 5 entries (5 files):
- Figure S1. Plants_Fuchsia_SI.pdf
- Video_S1_Control.avi
- Video_S2_MWD.avi
- Video_S3_MWE.avi
- Video_S4_MWW.avi
